# Supplementary material for: The anti-apoptotic PON2 protein is Wnt/β-catenin-regulated and correlates with radiotherapy resistance in OSCC patients
Source: Oncotarget. 2016 Apr 26;7(32):51082–95. doi: 10.18632/oncotarget.9013 (PMC5239460; doi:10.18632/oncotarget.9013)
Supplement: Supplementary file 2 [file oncotarget-07-51082-s002.xlsx]

## Sheet: Tabelle1
Sequence area R1			conserved:	0
location:	chr7:95069421-95069534		aligned:	0
length:	114 bps
overlapping alignment block:	chr7:95068724-95069534 -vs- mm10:chr6:5303346-5304042
	hg19 chr7:95069421-95069534 114bps
	mm10 chr6:5303929-5304042 114bps
Human			Mouse
AP1_Q2_01 | 80 (+) | TGACccagggtt			BRN2_01 | 38 (-) | tctcATTTCTAATGac
AREB6_02 | 92 (+) | ataCACCTggaa			CDX_Q5 | 79 (+) | cATAACCAGGGTTATACA
AREB6_03 | 92 (+) | ataCACCTGgaa			FOXJ2_02 | 20 (-) | ttAGATATTATtac
CART1_01 | 7 (-) | caaCCATTTGAATTAggt			FXR_IR1_Q6 | 87 (-) | gGGTTATACATCT
CDXA_01 | 44 (-) | cataAAt			GATA4_Q3 | 36 (-) | TCTCTCATTTCT
CEBPB_01 | 47 (+) | aaaTGATGAAAttg			IPF1_Q4_01 | 42 (-) | atttcTAATGacaga
CEBPDELTA_Q6 | 48 (-) | aaTGATGAAATt			MEIS1_01 | 47 (+) | taaTGACAGaaa
DELTAEF1_01 | 92 (+) | ataCACCTgga			STAT5A_04 | 41 (+) | catTTCta
E47_02 | 90 (-) | ttataCACCTGgaaat			ZBRK1_01 | 52 (-) | ACAGAAATGCGGCCC
FXR_IR1_Q6 | 73 (+) | AAGTCTCTGACCc
FXR_IR1_Q6 | 87 (-) | gGGTTATACACCT
FXR_Q3 | 88 (-) | GGTTATACACCTGg
GEN_INI_B | 56 (-) | aATTGagg
GEN_INI3_B | 56 (-) | aATTGagg
GFI1_Q6 | 63 (-) | gccagaGATTaag
HNF4_01 | 58 (+) | ttgaGGCCAGAGATTAagt
OTX_Q1 | 69 (+) | GATTAAGT
PAX2_01 | 39 (-) | caattcataAATGATgaaa
PIT1_Q6 | 40 (+) | aaTTCATAAATGAtgaaa
PXR_Q2 | 75 (-) | gtctcTGACCca
PXR_Q2 | 86 (+) | agGGTTAtacac
Sequence area R2			conserved:	0
location:	chr7:95068856-95069006		aligned:	0
length:	151 bps
overlapping alignment block:	chr7:95068724-95069534 -vs- mm10:chr6:5303346-5304042
	hg19 chr7:95068856-95069006 151bps
	mm10 chr6:5303458-5303611 154bps
Human			Mouse
AHRHIF_Q6 | 135 (-) | cttCACGtc			AFP1_Q6 | 89 (-) | ATGAAATTAAT
CREBATF_Q6 | 71 (+) | gTGATGtat			AHR_Q5 | 1 (+) | gggGCGTGgcc
CREBP1_Q2 | 51 (-) | agTTGTGTCAct			AHRHIF_Q6 | 3 (+) | ggCGTGgcc
E4F1_Q6 | 71 (-) | GTGATGTAtg			AP1_Q4_01 | 47 (-) | tTGACTCA
ER_Q6 | 53 (-) | ttgTGTCActgtatctttg			AP1_Q6 | 46 (+) | gtTGACTcaat
GATA3_01 | 95 (+) | gaGATaatg			AP1_Q6_01 | 47 (+) | tTGACTCAa
HIF1_Q5 | 134 (-) | acttCACGTcta			ARP1_01 | 132 (+) | TGATAACTTGAACCtt
HNF3B_01 | 107 (-) | aAAGTCAACATTtag			ATF4_Q2 | 46 (+) | gtTGACTCAAta
HOXA3_01 | 114 (-) | acatttAgg			BACH2_01 | 46 (-) | gtTGACTCAat
LEF1B_01 | 126 (+) | CTTTGta			CACD_01 | 2 (-) | GGGCGTGG
MEIS1_01 | 52 (-) | gttGTGTCActg			CAP_01 | 115 (+) | tCAgcctt
MIF1_01 | 101 (+) | atGTTGAAAGTCAACatt			CDC5_01 | 26 (+) | GTTTTAAATTAa
MSX1_01 | 115 (-) | CATTTAggg			CDPCR1_01 | 16 (+) | tATGGATctc
PAX_Q6 | 17 (+) | ATGGAACTCAA			CDX_Q5 | 99 (-) | TTTAAAAATTTGAAAGTc
PAX2_01 | 67 (+) | ctttGTGATGtatgaataa			GCNF_01 | 132 (-) | tgATAACTTGAACCTTag
PAX3_B | 50 (+) | cagttgtGTCACTGTatcttt			HMGIY_Q3 | 100 (-) | ttaaaAATTTgaaag
PAX6_01 | 18 (-) | tggaACTCAAGTTTAAAatga			HNF4_Q6 | 139 (-) | tTGAACctt
PAX6_Q2 | 12 (+) | CAGTCATGGAACTc			IPF1_Q4 | 83 (+) | AACTTAATGAaa
POU1F1_Q6 | 78 (+) | ATGAATAAat			IRF7_01 | 101 (+) | taAAAATTTGAAAGTCAG
POU3F2_01 | 78 (-) | ATGAATAAATGAAT			LHX3_01 | 93 (+) | AATTAATTTa
POU3F2_01 | 78 (+) | ATGAATAAATGAAT			MAF_Q6_01 | 47 (-) | tTGACTCaata
SOX_Q6 | 65 (+) | aTCTTTGTGatgt			MEF2_Q6_01 | 51 (-) | cTCAATATAGCc
SOX_Q6 | 124 (+) | cTCTTTGTAaact			MYCMAX_B | 1 (-) | ggGGCGTGgc
TITF1_Q3 | 22 (+) | ACTCAAGTtt			PAX5_02 | 3 (-) | ggcgtgGCCCAGCTATGGATCTCgtttt
VMYB_01 | 48 (-) | ttCAGTTgtg			PAX9_B | 2 (-) | gggcgtGGCCCAGCTATGGATctc
XFD3_01 | 107 (+) | aaaGTCAACAttta			SP1_01 | 1 (+) | ggGGCGTGgc
ZTA_Q2 | 54 (-) | TGTGTCActgtat			SP1_Q6_01 | 1 (+) | gGGGCGTGgc
			ZF5_01 | 2 (+) | GGGCGTgg
Sequence area R3a			conserved:	0
location:	chr7:95068451-95068817		aligned:	0
length:	367 bps
overlapping alignment block:	chr7:95067734-95068714 -vs- mm10:chr6:5301533-5302603
	hg19 chr7:95068451-95068714 264bps
	mm10 chr6:5302198-5302603 406bps
Human			Mouse
ALX4_01 | 85 (-) | GGTTATTATCAGC			AHRARNT_01 | 105 (+) | tcatatgtGTGTGcac
AREB6_04 | 221 (-) | cagAAACat			AHRARNT_01 | 115 (-) | gtgCACACacacacca
BACH2_01 | 119 (-) | gaTGCCTCAct			AML1_01 | 127 (-) | ACCACA
CACD_01 | 162 (+) | CCACAGCC			AML1_Q6 | 127 (-) | ACCACA
CDXA_01 | 246 (+) | aTTtatg			APOLYA_B | 154 (-) | aAATAGGTGGTTATT
CEBPB_01 | 202 (+) | aagTGAAGAAAtgg			BLIMP1_Q6 | 28 (-) | tccTTTCCTTGCCc
CEBPDELTA_Q6 | 203 (-) | agTGAAGAAATg			CDX2_Q5 | 384 (+) | aaatATTTATAATc
CREL_01 | 152 (-) | GGAAACCTCc			CDXA_02 | 151 (-) | tataAat
FOXJ2_01 | 240 (-) | tttaaTATTTATgttcaa			CDXA_02 | 388 (+) | atTtata
FREAC2_01 | 241 (-) | ttaaTATTTATgttca			CEBP_C | 229 (-) | agTCTCTTTCATCAGCCt
FREAC7_01 | 241 (-) | ttaaTATTTATgttca			CHOP_01 | 194 (-) | tggtATTTCActc
GATA1_05 | 88 (-) | taTTATCagc			CREBATF_Q6 | 369 (-) | tcaCATCAt
HELIOSA_01 | 14 (-) | ttaTCCCttct			DR4_Q2 | 26 (+) | tGTCCTTTCCTTGCCca
HLF_01 | 212 (-) | aTGGCATAAc			E2F_01 | 311 (+) | ACACTGGGAAAAata
HNF1_Q6_01 | 229 (-) | taaaGTTTTTTTTTaatattt			E2F1_Q3_01 | 27 (-) | gtCCTTTCCTTGCcca
HNF3B_01 | 240 (+) | tttAATATTTATGTt			E2F1DP1_01 | 314 (-) | CTGGGAAa
IK3_01 | 178 (+) | ttctGAGAATTCc			EVI1_04 | 321 (+) | aAATAAGAAAAGAAA
IRF1_Q6 | 202 (-) | AAGTGAA			FOXP1_01 | 63 (+) | ATGTTTGTGTTTGTATGCAT
LEF1_Q2 | 77 (+) | TCAAAG			GR_Q6_01 | 24 (+) | tcTGTCCt
LEF1_Q2 | 140 (+) | TCAAAG			GRE_C | 1 (+) | cTCACAACCTGTTTTt
LEF1B_01 | 76 (-) | atCAAAG			HFH3_01 | 61 (+) | agaTGTTTGTGTt
MAF_Q6 | 151 (-) | aggaaACCTCCCCACA			HFH3_01 | 67 (+) | ttgTGTTTGTATg
MEF3_B | 152 (-) | gGAAACCTCCCCa			HFH4_01 | 67 (+) | ttgtGTTTGTATG
MZF1_01 | 159 (-) | TCCCCaca			HFH8_01 | 67 (+) | ttgTGTTTGTatg
NKX61_01 | 191 (-) | AACATATTAAAaa			ICSBP_Q6 | 327 (+) | gAAAAGAAAGTA
OCT1_04 | 231 (-) | aagtTTTTTTTTAATATTtatgt			IK2_01 | 312 (+) | cactGGGAaaaa
OCT4_01 | 92 (-) | aTCAGCAAAAGAAag			IPF1_Q4 | 162 (-) | ggTTATTATAGC
OCT4_02 | 91 (-) | taTCAGCAAAAGAAa			IRF_Q6 | 326 (-) | agAAAAGAAAgtaag
PIT1_Q6 | 47 (-) | agggaACAAAAATGCAtt			LDSPOLYA_B | 6 (+) | aaccTGTTTttttttt
SF1_Q6 | 109 (+) | TTGCCTTG			MEF2_Q6_01 | 150 (-) | tTATAAATAGGt
SOX_Q6 | 72 (-) | tgctATCAAAGAt			MEF2_Q6_01 | 263 (-) | aTTAAAAAAGCa
SOX_Q6 | 135 (-) | gcttCTCAAAGAg			MEF3_B | 37 (+) | tGCCCATGTTTCa
STAT_01 | 178 (-) | TTCTGAGAA			MYOD_01 | 3 (-) | cacAACCTGttt
STAT5A_01 | 175 (-) | gttTTCTGAGAAttc			MYOD_Q6 | 58 (-) | gaCAGATGtt
STAT5A_01 | 175 (+) | gttTTCTGAGAAttc			NF1_Q6 | 243 (+) | gcCTGGCtactttccaat
STAT5A_04 | 207 (-) | aaGAAatg			NF1_Q6 | 244 (-) | cctggctacttTCCAAta
STAT5B_01 | 175 (-) | gttTTCTGAGAAttc			NF1_Q6_01 | 243 (-) | gcCTGGCtactttccaa
STAT5B_01 | 175 (+) | gttTTCTGAGAAttc			NF1_Q6_01 | 245 (+) | ctggctacttTCCAAta
TAXCREB_02 | 114 (-) | TTGTAGATGCCTCAc			NKX61_01 | 258 (-) | AATACATTAAAaa
TFIII_Q6 | 123 (-) | CCTCACTCc			NRF1_Q6 | 92 (-) | tGCACATGCA
WHN_B | 67 (+) | agggATGCtat			NRF1_Q6 | 98 (+) | TGCATGCTCa
YY1_01 | 75 (-) | tatcaaAGATGGttatt			OCT4_02 | 167 (-) | ttATAGCAAGAGAAa
ZNF219_01 | 158 (+) | CTCCCCACAGCC			OSF2_Q6 | 127 (+) | ACCACAag
			PADS_C | 124 (-) | cACACCACa
			PAX2_02 | 209 (-) | gagTTTctt
			PAX3_01 | 353 (-) | agaaGCATGAAGA
			PAX3_B | 350 (-) | agcagaAGCATGAAgatggtc
			PITX2_Q2 | 391 (+) | taTAATCCAca
			PLZF_02 | 367 (-) | GGTCACATCATATTTTAAAATATTTATAa
			PR_Q2 | 25 (-) | cTGTCCtttc
			RFX1_02 | 167 (+) | ttATAGCAAGAGAAACat
			RP58_01 | 58 (-) | gACAGATGTTtg
			RP58_01 | 178 (+) | gaAACATTTGTc
			RSRFC4_01 | 147 (-) | ataTTATAAATAGgtg
			RSRFC4_Q2 | 147 (+) | ataTTATAAATAGgtgg
			SEF1_C | 56 (+) | GAGACAGATGTTTGTGTTt
			SMAD_Q6_01 | 241 (-) | caGCCTGgcta
			SREBP1_Q6 | 124 (+) | CACACCA
			T3R_Q6 | 24 (+) | tctGTCCTt
			TATA_01 | 150 (+) | tTATAAAtaggtggt
			TBP_01 | 151 (+) | tATAAATa
			TBP_01 | 387 (-) | tATTTATa
			TFE_Q6 | 79 (+) | gCATGTGa
			USF_C | 79 (-) | gCATGTGa
			VJUN_01 | 365 (+) | atgGTCACATCATatt
			XFD1_01 | 333 (+) | aaagTAAGTAatgc
			XFD2_01 | 383 (-) | aaaaTATTTATaat
			YY1_01 | 369 (+) | tcacaTCATATtttaaa
			ZBRK1_01 | 54 (+) | AGGAGACAGATGTTT
			ZID_01 | 229 (+) | aGTCTCTTTCATC
Sequence area R3b			conserved:	0
location:	chr7:95068451-95068817		aligned:	0
length:	367 bps
overlapping alignment block:	chr7:95068724-95069534 -vs- mm10:chr6:5303346-5304042
	hg19 chr7:95068724-95068817 94bps
	mm10 chr6:5303346-5303437 92bps
Human			Mouse
AIRE_01 | 18 (+) | tattaacttGTTTGTAGAGGtcaaat			ACAAT_B | 46 (-) | CCACGAATc
CDX_Q5 | 16 (-) | GATATTAACTTGTTTGTa			AIRE_01 | 31 (-) | agaagtCCAAAACATCCacgaatcta
E4BP4_01 | 78 (-) | agTTACAAAAta			CDC5_01 | 9 (+) | GTTGAAACATAa
ERR1_Q2 | 29 (+) | ttgtagAGGTCAaa			CDXA_01 | 16 (-) | cataAAt
EVI1_03 | 54 (+) | AGATAAAATAC			HNF4_Q6 | 32 (+) | gaaGTCCAa
EVI1_05 | 54 (+) | AGATAAAATAc			OCT1_05 | 68 (-) | aaTATGCTAGTcat
EVI1_06 | 20 (-) | TTAACTTGT
EVI1_06 | 82 (+) | ACAAAATAA
GATA1_06 | 52 (+) | agAGATAAaa
GATA2_02 | 52 (+) | agaGATAAaa
GATA2_03 | 52 (+) | agaGATAAAA
GATA3_02 | 52 (+) | agaGATAAaa
GATA3_03 | 13 (+) | aatGATATTA
GATA3_03 | 52 (+) | agaGATAAAA
GCNF_01 | 31 (+) | gtAGAGGTCAAATTCAta
HLF_01 | 79 (+) | gTTACAAAAt
MYCMAX_02 | 67 (-) | tgtAATGTGCTa
PBX1_01 | 10 (-) | tTGAATGAT
PBX1_02 | 7 (-) | aggTTGAATGATatt
PBX1_03 | 9 (-) | gttGAATGATat
PIT1_Q6 | 41 (+) | aaTTCATAAACAGagata
RORA1_01 | 29 (+) | ttgtagAGGTCAa
VBP_01 | 79 (+) | gTTACaaaat
Sequence area R4			conserved:	3	AR / T3R / LEF1B
location:	chr7:95068009-95068190		aligned:	3	AR / T3R / LEF1B
length:	182 bps
overlapping alignment block:	chr7:95067734-95068714 -vs- mm10:chr6:5301533-5302603
	hg19 chr7:95068009-95068190 182bps
	mm10 chr6:5301789-5301949 161bps
Human			Mouse
AIRE_01 | 128 (-) | aaaaaaCCAGACATACAaaatacaag			AR_02 | 46 (+) | tagggaaGGACAGGTTTTTCGttgcct
AP1_Q2 | 104 (+) | aaTGACttact			CEBPB_01 | 144 (-) | atcTTTCACCAtat
AP1_Q2_01 | 106 (+) | TGACttactgga			COMP1_01 | 58 (-) | ggttttTCGTTGCCTTTGtaaaat
AP1_Q4 | 104 (+) | aaTGACTtact			GCM_Q2 | 135 (+) | caagCCCACATc
AP1_Q4_01 | 105 (-) | aTGACTTA			HTF_01 | 6 (+) | aaaaaatGACACCTTTtaatcaag
AP1_Q6 | 104 (+) | aaTGACTtact			ICSBP_Q6 | 82 (+) | aCAATGAAAGTG
AP1_Q6_01 | 105 (+) | aTGACTTAc			IRF1_Q6 | 89 (-) | AAGTGAA
AR_01 | 66 (+) | AGGACAGGTTTTTCt			LEF1B_01 | 71 (+) | CTTTGta
AR_02 | 60 (+) | cagtgaaGGACAGGTTTTTCTtggcct			MEF2_01 | 3 (+) | tTCAAAAAATGACACc
AR_03 | 60 (+) | cagtgaaGGACAGGTTTTTCTtggcct			MSX1_01 | 153 (-) | CATATAcag
AR_Q2 | 66 (+) | AGGACAGGTTTTTCT			PAX_Q6 | 91 (-) | GTGAATTCCTG
BRN2_01 | 137 (+) | gaCATACAAAATacaa			PITX2_Q2 | 100 (-) | tgGGGATTAaa
CDX2_Q5 | 158 (+) | aatcTTTTATTATt			RFX1_02 | 64 (-) | tcGTTGCCTTTGTAAAat
CEBP_Q2 | 1 (-) | tttttaagCAAaat			SOX9_B1 | 77 (+) | aaaaTACAATgaaa
CEBPA_01 | 1 (-) | tttttaagcAAaat			SP3_Q3 | 37 (+) | AGCTTTGTGTAGGG
CEBPGAMMA_Q6 | 14 (-) | tTTCAGAAATAAt			STAT5A_02 | 81 (+) | TACAATGAAAGTGAATTCCTGGgg
CETS168_Q6 | 119 (+) | GAGGAAGt			T3R_Q6 | 51 (-) | aAGGACagg
CETS1P54_03 | 115 (+) | ggaagAGGAagtaaaa			TAXCREB_01 | 101 (+) | ggGGATTAAAGtaga
DR4_Q2 | 55 (-) | atGTGCAGTGAAGGACa			TBX5_01 | 10 (-) | aaTGACACCTtt
ELF1_Q6 | 115 (+) | ggaagAGGAAgt			TBX5_Q5 | 11 (+) | aTGACACCTt
ELK1_01 | 115 (+) | ggaAGAGGAAGTAAaa			TCF11_01 | 3 (-) | ttcaaaaaATGAC
ETS_Q4 | 119 (-) | gAGGAAGtaaaa			TGIF_01 | 9 (-) | AAATGACACCT
ETS_Q6 | 119 (-) | gaGGAAgt
ETS2_B | 117 (+) | aaGAGGAAgtaaaa
FOXJ2_02 | 22 (+) | ataATAATACCTtt
FOXO1_02 | 122 (-) | gaaGTAAAAAAacc
FREAC3_01 | 120 (+) | aggaaGTAAAAAAAcc
GABP_B | 112 (+) | aCTGGAAGAGga
GATA1_05 | 33 (-) | ttTTATCagt
GATA1_06 | 33 (-) | ttTTATCAgt
GATA2_02 | 33 (-) | ttTTATCagt
GATA2_03 | 33 (-) | TTTTATCagt
GR_01 | 60 (+) | cagtgaaggacaggtTTTTCTtggcct
GZF1_01 | 146 (-) | AATACAAGCCCA
HAND1E47_01 | 130 (-) | aaaaCCAGAcatacaa
HIF1_Q5 | 52 (+) | actATGTGcagt
HNF4_Q6 | 80 (-) | tTGGCCttt
LEF1B_01 | 85 (+) | CTTTGta
NKX61_01 | 164 (+) | ttATTATTTGGTT
NRF2_01 | 112 (+) | ACTGGAAGag
OCT_Q6 | 98 (-) | aATGAAAAtga
OCT1_Q5_01 | 98 (-) | aATGAAAATga
PEA3_Q6 | 120 (-) | aGGAAGT
PR_01 | 60 (+) | cagtgaaGGACAGGTTTTTCTtggcct
PR_02 | 60 (+) | cagtgaaggACAGGTTTTTCTtggcct
PU1_Q6 | 118 (+) | aGAGGAAG
RORA2_01 | 167 (+) | ttATTTGGTTCAa
RUSH1A_02 | 29 (+) | tacCTTTTat
STAT_01 | 110 (+) | TTACTGGAA
STAT_Q6 | 72 (+) | ggtttTTCTTGGC
STAT1_01 | 104 (+) | aatgacTTACTGGAAgaggaa
STAT5A_02 | 95 (-) | tgCAATGAAAATGACTTACTGGAA
T3R_Q6 | 65 (-) | aAGGACagg
TEL2_Q6 | 119 (-) | GAGGAAGTAa
